# Supplementary material for: TrkB-Targeted Therapy for Mucoepidermoid Carcinoma
Source: Biomedicines. 2020 Nov 24;8(12):531. doi: 10.3390/biomedicines8120531 (PMC7759804; doi:10.3390/biomedicines8120531)
Supplement: Supplementary file 1 [file biomedicines-08-00531-s001.zip]

Archive with 7 entries (6 files):
- Suppl Figure 1.tif
- __MACOSX/
- __MACOSX/._Suppl Figure 1.tif
- Supp Figure 3.tif
- __MACOSX/._Supp Figure 3.tif
- Supp Figure 2.tif
- __MACOSX/._Supp Figure 2.tif
